# Supplementary material for: The potato sugar transporter SWEET1g affects apoplasmic sugar ratio and phloem-mobile tuber- and flower-inducing signals
Source: Plant Physiol. 2024 Nov 7;197(1):kiae602. doi: 10.1093/plphys/kiae602 (PMC11663707; doi:10.1093/plphys/kiae602)
Supplement: kiae602_Supplementary_Data [file kiae602_supplementary_data.zip]

Archive with 2 entries (2 files):
- PP2024RA02278DR1_Supplemental_Figures_1_18 1 2.pdf
- PP2024RA02278DR1_Supplementary_Tables.pdf
